# Supplementary material for: Visualization and exploration of linked data using virtual reality
Source: Database (Oxford). 2024 Feb 23;2024:baae008. doi: 10.1093/database/baae008 (PMC11184448; doi:10.1093/database/baae008)
Supplement: baae008_Supp [file baae008_supp.zip]

Archive with 2 entries (2 files):
- suppl_data/Appendix Figures.zip
- suppl_data/Appendix Tables.zip
